# Supplementary material for: Serum CA125 and HE4 as Biomarkers for the Detection of Endometrial Cancer and Associated High-Risk Features
Source: Diagnostics (Basel). 2022 Nov 17;12(11):2834. doi: 10.3390/diagnostics12112834 (PMC9689358; doi:10.3390/diagnostics12112834)
Supplement: Supplementary file 1 [file diagnostics-12-02834-s001.zip]

Archive with 1 entries (1 files):
- diagnostics-1997368-supplementary.pdf
